# Supplementary material for: Oral Spirochete Treponema denticola Intraoral Infection Reveals Unique miR-133a, miR-486, miR-126-3p, miR-126-5p miRNA Expression Kinetics during Periodontitis
Source: Int J Mol Sci. 2023 Jul 28;24(15):12105. doi: 10.3390/ijms241512105 (PMC10418472; doi:10.3390/ijms241512105)
Supplement: Supplementary file 1 [file ijms-24-12105-s001.zip]

Archive with 1 entries (1 files):
- ijms-2525327-SI.pdf
